# Supplementary material for: Associations Between Types of Balance Performance in Healthy Individuals Across the Lifespan: A Systematic Review and Meta-Analysis
Source: Front Physiol. 2018 Sep 28;9:1366. doi: 10.3389/fphys.2018.01366 (PMC6172339; doi:10.3389/fphys.2018.01366)
Supplement: Supplementary file 1 [file Table_1.XLSX]

## Sheet: Tabelle1
Table S1: Quality assessment using the Appraisal tool for Cross-Sectional Studies (Downes et al., 2016)
Study/Criteria	1.	2.	3.	4.	5.	6.	7.	8.	9.	10.	11.	12.	13.	14.	15.	16.	17.	18.	19.	20.
Children (n=4)
Drowatzky and Zuccato (1967)	1	1	0	0	0	1	NA	0	1	1	1	0	NA	NA	0	1	0	0	–	0
Granacher and Gollhofer (2012)	1	1	1	1	1	1	NA	1	1	1	1	1	NA	NA	1	1	1	1	–	1
Humphriss et al. (2011)	1	1	0	1	1	1	NA	1	1	0	1	1	NA	NA	0	1	1	1	0	1
Muehlbauer et al. (2013a)	1	1	0	0	1	0	NA	1	1	1	1	1	NA	NA	0	1	1	0	0	1
Adolescents (n=3)
Granacher and Gollhofer (2011)	1	1	1	0	1	1	NA	1	1	1	1	1	NA	NA	0	1	1	1	0	1
Ibrahim et al. (2011)	0	1	0	1	1	0	NA	0	1	0	1	0	NA	NA	0	1	1	1	–	0
Witkowski et al. (2014)	1	1	0	0	1	0	NA	0	1	0	0	1	NA	NA	1	1	1	0	0	1
Young adults (n=6)
Granacher et al. (2011a)	1	1	1	0	1	1	NA	1	1	1	1	1	NA	NA	0	1	1	1	–	1
Hrysomallis et al. (2006)	1	1	0	0	1	1	NA	1	1	1	1	1	NA	NA	0	1		1	0	1
Muehlbauer et al. (2013b)	1	1	1	0	1	1	NA	1	1	1	1	1	NA	NA	0	1	1	1	0	1
Ringhof and Stein (2018)	1	1	0	0	1	1	NA	1	0	1	1	1	NA	NA	0	1	1	1	0	1
Sell (2012)	1	1	1	1	1	1	NA	1	1	1	1	1	NA	NA	0	1	1	0	0	1
Shimada et al. (2003)	1	1	0	0	1	0	NA	1	1	1	1	1	NA	NA	1	1	1	0	–	0
Middle-aged adults (n=1)
Muehlbauer et al. (2012b)	1	1	1	0	1	0	NA	1	1	1	1	1	NA	NA	0	1	1	0	–	1
Old adults (n=14)
Callisaya et al. (2009)	1	1	0	1	1	1	NA	1	1	0	1	1	NA	NA	1	1	1	1	0	1
Callisaya et al. (2010)	1	1	0	1	1	1	NA	1	1	0	1	1	NA	NA	1	1	1	1	0	1
Carter et al. (2002)	0	1	0	1	1	1	NA	0	1	1	1	1	NA	NA	1	1	1	0	–	1
Forte et al. (2014)	1	1	0	0	1	1	NA	1	1	1	1	1	NA	NA	1	1	1	1	0	1
Granacher et al. (2011a)	1	1	1	0	1	1	NA	1	1	1	1	1	NA	NA	0	1	1	1	–	1
Mackey and Robinovitch (2005)	1	1	0	0	1	1	NA	1	0	1	1	1	NA	NA	0	1	1	1	0	1
Mayson et al. (2008)	1	1	0	0	1	1	NA	1	1	1	1	1	NA	NA	1	1	1	1	–	1
Melzer et al. (2009)	1	1	0	0	1	1	NA	1	1	1	1	1	NA	NA	1	1	1	0	0	1
Miyazaki et al. (2013)	1	1	0	1	1	1	NA	0	0	1	1	1	NA	NA	1	1	1	1	0	1
Muehlbauer et al. (2012a)	1	1	0	0	1	1	NA	1	1	1	1	1	NA	NA	0	1	1	1	–	1
Owings et al. (2000)	1	1	0	0	1	1	NA	1	0	1	1	1	NA	NA	1	1	1	1	0	1
Ringsberg et al. (1999)	1	1	0	1	1	0	NA	1	0	1	1	1	NA	NA	1	1	1	0	–	0
Shimada et al. (2003)	1	1	0	0	1	0	NA	1	1	1	1	1	NA	NA	1	1	1	0	–	0
Shimada et al. (2011)	1	1	0	0	1	1	NA	1	1	0	1	1	NA	NA	0	1	1	1	0	1
Legend: 1 = "yes"; 0 = "no"; – = "do not know"; NA = "not applicable"; green = questions (1, 4, 10, 11, 12, 16, 18) related to the quality of reporting; blue = questions (2, 3, 5, 8, 17, 19, 20) related to study design quality; grey = questions (6, 7, 9, 13, 14, 15) related to risk of bias
Questions/Criteria
Introduction
1. Were the aims/objectives of the study clear?
Methods
2. Was the study design appropriate for the stated aim(s)?
3. Was the sample size justified?
4. Was the target/reference population clearly defined? (Is it clear who the research was about?)
5. Was the sample frame taken from an appropriate population base so that it closely represented the target/reference population under investigation?
6. Was the selection process likely to select subjects/participants that were representative of the target/reference population under investigation?
7. Were measures undertaken to address and categorise non-responders?
8. Were the risk factor and outcome variables measured appropriate to the aims of the study?
9. Were the risk factor and outcome variables measured correctly using instruments/measurements that had been trialled, piloted or published previously?
10. Is it clear what was used to determined statistical significance and/or precision estimates? (e.g. p-values, confidence intervals)
11. Were the methods (including statistical methods) sufficiently described to enable them to be repeated?
Results
12. Were the basic data adequately described?
13. Does the response rate raise concerns about non-response bias?
14. If appropriate, was information about non-responders described?
15. Were the results internally consistent?
16. Were the results presented for all the analyses described in the methods?
Disussion
17. Were the authors' discussions and conclusions justified by the results?
18. Were the limitations of the study discussed?
Other
19. Were there any funding sources or conflicts of interest that may affect the authors’ interpretation of the results?
20. Was ethical approval or consent of participants attained?
